# Supplementary material for: Current Update on the Clinical Utility of MMSE and MoCA for Stroke Patients in Asia: A Systematic Review
Source: Int J Environ Res Public Health. 2021 Aug 25;18(17):8962. doi: 10.3390/ijerph18178962 (PMC8431226; doi:10.3390/ijerph18178962)
Supplement: Supplementary file 1 [file ijerph-18-08962-s001.zip]

Archive with 1 entries (1 files):
- ijerph-1314084-supplementary.pdf
